# Supplementary material for: Leishmanicidal Activity of Betulin Derivatives in Leishmania amazonensis; Effect on Plasma and Mitochondrial Membrane Potential, and Macrophage Nitric Oxide and Superoxide Production
Source: Microorganisms. 2021 Feb 4;9(2):320. doi: 10.3390/microorganisms9020320 (PMC7913927; doi:10.3390/microorganisms9020320)
Supplement: Supplementary file 1 [file microorganisms-09-00320-s001.zip]

Archive with 6 entries (5 files):
- Alcazar et al. 2020_Supplementary Material I-III/
- Alcazar et al. 2020_Supplementary Material I-III/Alcazar et al. 2020 Sup Mat I.pdf
- Alcazar et al. 2020_Supplementary Material I-III/Alcazar et al. 2020 Sup Mat I.xls
- Alcazar et al. 2020_Supplementary Material I-III/Alcazar et al. 2020 Sup Mat II.xlsx
- Alcazar et al. 2020_Supplementary Material I-III/Alcazar et al. 2020 Sup Mat III.docx
- Alcazar et al. 2020_Supplementary Material I-III/Alcazar et al. 2020 Sup Mat III.pdf
