# Supplementary material for: Leishmanicidal Activity of Betulin Derivatives in Leishmania amazonensis; Effect on Plasma and Mitochondrial Membrane Potential, and Macrophage Nitric Oxide and Superoxide Production
Source: Microorganisms. 2021 Feb 4;9(2):320. doi: 10.3390/microorganisms9020320 (PMC7913927; doi:10.3390/microorganisms9020320)
Supplement: Supplementary file 1 [file microorganisms-09-00320-s001.zip › Alcazar et al. 2020_Supplementary Material I-III/Alcazar et al. 2020 Sup Mat I.xls]

## Sheet: Betulins
		Simple betulin derivatives
		Compound		Chemical formula	Molecular weight (g/mol)		Chemical structure
		1 (betulin)		C30H50O2	442.7
		2		C30H52O2	444.8
		3		C32H52O3	484.8
		4		C34H54O4	526.8
		5		C36H60O4	568.9
		6		C40H62O6	638.9
		7		C35H58O3	526.9
		8		C39H56O3	572.8
		9		C36H53NO3	547.8
		10		C40H64O3	592.9
		11		C30H48O3	456.7
		12		C30H46O2	438.7
		13		C30H48O3	456.7
		14		C30H46O3	454.7
		15		C38H52O5	588.4
		16		C36H55NO6	597.8
		17		C30H48N2O2	468.7
		18		C30H49NO2	455.7
		19		C32H52O3	484.8
		20		C30H46O3	454.7
		Heterocyclic betulin derivatives
		21		C42H57N3O6	699.9
		22		C38H57N3O6	651.9
		23		C41H63N3O6	694.0
		24		C39H59N3O6	665.9
		25		C37H55N3O	637.9
		26		C35H51N3O6	609.8
		27		C33H49N3O4	551.8
		28		C33H47N3O4	549.8
