# Supplementary material for: Leishmanicidal Activity of Betulin Derivatives in Leishmania amazonensis; Effect on Plasma and Mitochondrial Membrane Potential, and Macrophage Nitric Oxide and Superoxide Production
Source: Microorganisms. 2021 Feb 4;9(2):320. doi: 10.3390/microorganisms9020320 (PMC7913927; doi:10.3390/microorganisms9020320)
Supplement: Supplementary file 1 [file microorganisms-09-00320-s001.zip › Alcazar et al. 2020_Supplementary Material I-III/Alcazar et al. 2020 Sup Mat II.xlsx]

## Sheet: LTB0016
	LTB0016
	18
	Dose		Growth (%)
			Exp1				Exp2				Exp3					Average
	[µM]	[Log]	Infección	A/MØ	A/100MØ	%Control	Infección	A/MØ	A/100MØ	%Control	Infección	A/MØ	A/100MØ	%Control		A/100MØ	SD	SE
DMSO	0	-	62.46	4.2	262.332	100	60.75	3.5	212.625	100	55.83	3.18	177.539	100		217.499	42.6059	24.5985
AnfB	0.1	-	12.89	2.1	27.069	10.3186	13.33	1.38	18.3954	8.65157	8.08	1.33	10.7464	6.05297		18.7369	8.16666	4.71502
1	0.1	-1	52.43	3.5416	185.686	70.7829	57.5	3.36	193.2	90.8642	41.73	2.66	111.002	62.5223		163.296	45.4436	26.2369
2	0.5	-0.30103	36.24	3.3529	121.509	46.3188	32.38	2.08	67.3504	31.6757	25	2.29	57.25	32.2464		82.0365	34.5553	19.9505
3	1	0	10.68	3.1538	33.6826	12.8397	24.45	1.29	31.5405	14.8339	17.2	3	51.6	29.064		38.941	11.0152	6.35962
4	5	0.69897	9.37	1.8333	17.178	6.5482	17.07	1.5	25.605	12.0423	10.71	2.75	29.4525	16.5893		24.0785	6.278	3.62461
5	10	1	5.4	1.6666	8.99964	3.43063	11.23	1.2	13.476	6.33792	3.48	3	10.44	5.88038		10.9719	2.28509	1.3193
	Interpolation (Huber,1993)
						-				-				-
	Regresion (GraphPad 6)					0.29				0.34				0.204
						0,13-0,62				0,19-0,59				0,11-0,37
						0.94				0.97				0.97
	22
	Dose		Growth (%)
			Exp1				Exp2				Exp3					Average
	[µM]	[Log]	Infección	A/MØ	A/100MØ	%Control	Infección	A/MØ	A/100MØ	%Control	Infección	A/MØ	A/100MØ	%Control		A/100MØ	SD	SE
DMSO	0	-	62.46	4.2	262.332	100	60.75	3.5	212.625	100	55.83	3.18	177.539	100		217.499	42.6059	24.5985
AnfB	0.1	-	12.89	2.1	27.069	10.3186	13.33	1.38	18.3954	8.65157	8.08	1.33	10.7464	6.05297		18.7369	8.16666	4.71502
1	0.1	-1	42.28	5.2	219.856	83.8083	58.46	2.6	151.996	71.4855	50	3.02	151	85.0515		174.284	39.4697	22.7878
2	0.5	-0.30103	37.36	2.8888	107.926	41.1408	30.93	2.17	67.1181	31.5664	23.75	4.01	95.2375	53.643		90.0937	20.8844	12.0576
3	1	0	20.52	2	41.04	15.6443	13	1.77	23.01	10.8219	11.88	1.83	21.7404	12.2454		28.5968	10.7948	6.23239
4	5	0.69897	0.95	1	0.95	0.362137	4.48	1.66	7.4368	3.49761	14.67	2.37	34.7679	19.5832		14.3849	17.9477	10.3621
5	10	1	0	0	0	0	0	0	0	0	13.63	2.25	30.6675	17.2736		10.2225	17.7059	10.2225
	Interpolation (Huber,1993)
						-				-				0.53
	Regresion (GraphPad 6)					0.36				0.23				-
						0,24-0,52				0,14-0,36				-
						0.99				0.99				-

## Sheet: GI50.Reference
							GI50
	Experiment 1		Experiment 2		Experiment 3		LTB0016	Estadísticos
	Interpolation	Regresion	Interpolation	Regresion	Interpolation	Regresion		N	SD	SE	LC	LI	LS	CV		LTB0016
	GI50 (µM)	GI50 (µM)	GI50 (µM)	GI50 (µM)	GI50 (µM)	GI50 (µM)	GI50 (µM)									18	22
		LC 95% (µM)		LC 95% (µM)		LC 95% (µM)	LC 95% (µM)									-	-
		r2		r2		r2	SE									0.29	0.36
	-	0.29	-	0.34	-	0.204	0.278	3	0.0687895	0.0397157	0.0778413	0.2	0.36	24.7444		-	-
		0,13-0,62		0,19-0,59		0,11-0,37	0,2-0,36									0.34	0.23
		0.94		0.97		0.97	0.0397157									-	0.53
	-	0.36	-	0.23	0.53	-	0.373333	3	0.150444	0.0868588	0.17024	0.2	0.54	40.2974		0.204	-
		0,24-0,52		0,14-0,36		-	0,2-0,54								N	3	3
		0.99		0.99		-	0.0868588									0.278	0.373333
								0	0	0	0	0	0	0	SD	0.0687895	0.150444
															SE	0.0397157	0.0868588
								0	0	0	0	0	0	0
	Results from three independent experiments made by duplicates are shown
	Note: The presence of the symbol ("-") indicate that the statistical model could not made the corresponding calculation with the available data.

## Sheet: Patients
	VE98MR
	18
	Dose		Growth (%)
			Exp1				Exp2				Exp3					Average
	[µM]	[Log]	Infección	A/MØ	A/100MØ	%Control	Infección	A/MØ	A/100MØ	%Control	Infección	A/MØ	A/100MØ	%Control		A/100MØ	SD	SE
DMSO	0	-	51.42	3.13	160.945	100	65.94	3.13	206.392	100	61.64	4.02	247.793	100		205.043	43.4398	25.08
AnfB	0.1	-	13.54	1.26	17.0604	10.6002	4.83	1.16	5.6028	2.71464	7.7	2	15.4	6.21487		12.6877	6.19164	3.57475
1	0.1	-1	53.33	2.2	117.326	72.8984	59.78	2.67	159.613	77.3346	55.78	3.68	205.27	82.8395		160.736	43.983	25.3936
2	0.5	-0.30103	45	2.05	92.25	57.3179	57.27	2.2	125.994	61.0459	56.16	3.24	181.958	73.4317		133.401	45.3105	26.1601
3	1	0	34.7	2.26	78.422	48.7261	44.16	2.8	123.648	59.9092	45.11	2.36	106.46	42.9632		102.843	22.8289	13.1802
4	5	0.69897	16.17	1.6	25.872	16.0751	24.89	2.35	58.4915	28.34	18.71	1.13	21.1423	8.53225		35.1686	20.3362	11.7411
5	10	1	4.83	1.33	6.4239	3.99137	13.55	1.5	20.325	9.84776	20.65	1.35	27.8775	11.2503		18.2088	10.8822	6.28286
	Interpolation (Huber,1993)
						-				-				-
	Regresion (GraphPad 6)					0.65				1.09				0.89
						0,30-1,39				0,47-2,52				0,46-1,70
						0.95				0.94				0.96
	22
	Dose		Growth (%)
			Exp1				Exp2				Exp3					Average
	[µM]	[Log]	Infección	A/MØ	A/100MØ	%Control	Infección	A/MØ	A/100MØ	%Control	Infección	A/MØ	A/100MØ	%Control		A/100MØ	SD	SE
DMSO	0	-	51.42	3.13	160.945	100	65.94	3.13	206.392	100	61.64	4.02	247.793	100		205.043	43.4398	25.08
AnfB	0.1	-	13.54	1.26	17.0604	10.6002	4.83	1.16	5.6028	2.71464	7.7	2	15.4	6.21487		12.6877	6.19164	3.57475
1	0.1	-1	56.92	2.71	154.253	95.8424	62.5	2.96	185	89.6352	66.92	3.71	248.273	100.194		195.842	47.9385	27.6773
2	0.5	-0.30103	45.71	2.63	120.217	74.6948	60.76	2.2	133.672	64.766	55.71	3.03	168.801	68.122		140.897	25.0849	14.4828
3	1	0	25.45	1.71	43.5195	27.04	31.57	1.91	60.2987	29.2156	35.75	2.71	96.8825	39.0982		66.9002	27.2871	15.7542
4	5	0.69897	6.66	1.66	11.0556	6.8692	12.37	2.48	30.6776	14.8637	26.71	1.96	52.3516	21.1272		31.3616	20.6565	11.926
5	10	1	0	0	0	0	0	0	0	0	0	0	0	0		0	0	0
	Interpolation (Huber,1993)
						-				-				-
	Regresion (GraphPad 6)					0.72				0.66				0.9
						0,54-0,95				0,26-1,62				0,30-2,60
						0.99				0.95				0.94
	VE2000MM
	18
	Dose		Growth (%)
			Exp1				Exp2				Exp3					Average
	[µM]	[Log]	Infección	A/MØ	A/100MØ	%Control	Infección	A/MØ	A/100MØ	%Control	Infección	A/MØ	A/100MØ	%Control		A/100MØ	SD	SE
DMSO	0	-	62.42	3.96	247.183	100	58.13	4.16	241.821	100	60.1	3.76	225.976	100		238.327	11.0269	6.3664
AnfB	0.1	-	10.61	1.7	18.037	7.29702	10.96	2.17	23.7832	9.83505	8.61	2	17.22	7.62028		19.6801	3.57682	2.06508
1	0.1	-1	63.37	3.35	212.29	85.8835	59.41	3.2	190.112	78.6169	52.61	3.1	163.091	72.1718		188.498	24.639	14.2253
2	0.5	-0.30103	56.87	2.9	164.923	66.721	41.86	2.98	124.743	51.5848	38.17	3.24	123.671	54.7274		137.779	23.5136	13.5756
3	1	0	40.64	2.76	112.166	45.3778	29.41	1.93	56.7613	23.4725	35.16	2.85	100.206	44.3436		89.7112	29.1554	16.8329
4	5	0.69897	23.04	1.33	30.6432	12.397	21.66	2	43.32	17.9141	20.44	2.96	60.5024	26.7738		44.8219	14.9861	8.65226
5	10	1	18.12	1.5	27.18	10.9959	12.72	1.78	22.6416	9.36297	10.52	1.69	17.7788	7.86756		22.5335	4.70153	2.71443
	Interpolationn (Huber,1993)
						-				-				-
	Regresion (GraphPad 6)					0.87				0.43				0.62
						0,63-1,19				0,20-0,91				0,31-1,21
						0.99				0.95				0.96
	22
	Dose		Growth (%)
			Exp1				Exp2				Exp3					Average
	[µM]	[Log]	Infección	A/MØ	A/100MØ	%Control	Infección	A/MØ	A/100MØ	%Control	Infección	A/MØ	A/100MØ	%Control		A/100MØ	SD	SE
DMSO	0	-	62.42	3.96	247.183	100	58.13	4.16	241.821	100	60.1	3.76	225.976	100		238.327	11.0269	6.3664
AnfB	0.1	-	10.61	1.7	18.037	7.29702	10.96	2.17	23.7832	9.83505	8.61	2	17.22	7.62028		19.6801	3.57682	2.06508
1	0.1	-1	49.28	3.2	157.696	63.7972	51.72	3.6	186.192	76.9959	61.72	2.9	178.988	79.2066		174.292	14.817	8.55462
2	0.5	-0.30103	53.87	2.95	158.917	64.291	50.33	2.88	144.95	59.9412	52.21	3.12	162.895	72.0852		155.587	9.42424	5.44109
3	1	0	49.23	2.33	114.706	46.4052	36	2.55	91.8	37.962	50.17	1.95	97.8315	43.2929		101.446	11.873	6.85486
4	5	0.69897	25.47	2.15	54.7605	22.1538	23.33	2.77	64.6241	26.724	48.16	1.76	84.7616	37.5091		68.0487	15.2909	8.82822
5	10	1	0	0	0	0	20	2.04	40.8	16.872	12.42	1.25	15.525	6.8702		18.775	20.5932	11.8895
	Interpolation (Huber,1993)
						0.87				-				-
	Regresion (GraphPad 6)					-				0.72				1.09
						-				0,39-1,31				0,31-3,80
						-				0.97				0.87

## Sheet: GI50.Patients
									GI50
			Experiment 1		Experiment 2		Experiment 3		Patients	Estadísticos
			Interpolation	Regresion	Interpolation	Regresion	Interpolationn	Regresion		N	SD	SE	LC	LI	LS	CV
			GI50 (µM)	GI50 (µM)	GI50 (µM)	GI50 (µM)	GI50 (µM)	GI50 (µM)	GI50 (µM)									VE98MR		VE2000MM
				LC 95% (µM)		LC 95% (µM)		LC 95% (µM)	LC 95% (µM)									18	22	18	22
				r2		r2		r2	SE									-	-	-	0.87
	VE98MR	BT18	-	0.65	-	1.09	-	0.89	0.876667	3	0.220303	0.127192	0.249292	0.63	1.13	25.1296		0.65	0.72	0.87	-
				0,30-1,39		0,47-2,52		0,46-1,70	0,63-1,13									-	-	-	-
				0.95		0.94		0.96	0.127192									1.09	0.66	0.43	0.72
		BT22	-	0.72	-	0.66	-	0.9	0.76	3	0.1249	0.072111	0.141335	0.62	0.9	16.4342		-	-	-	-
				0,54-0,95		0,26-1,62		0,30-2,60	0,62-0,9									0.89	0.9	0.62	1.09
				0.99		0.95		0.94	0.072111								N	3	3	3	3
	VE2000MM	BT18	-	0.87	-	0.43	-	0.62	0.64	3	0.220681	0.12741	0.249719	0.39	0.89	34.4814		0.876667	0.76	0.64	0.893333
				0,63-1,19		0,20-0,91		0,31-1,21	0,39-0,89								SD	0.220303	0.1249	0.220681	0.1861
				0.99		0.95		0.96	0.12741								SE	0.127192	0.072111	0.12741	0.107445
		BT22	0.87	-	-	0.72	-	1.09	0.893333	3	0.1861	0.107445	0.210588	0.68	1.1	20.8321
				-		0,39-1,31		0,31-3,80	0,68-1,1
				-		0.97		0.87	0.107445
			Results from three independent experiments made by duplicates are shown
			Note: The presence of the symbol ("-") indicate that the statistical model could not made the corresponding calculation with the available data.

## Sheet: Comparison
	Comparison with L. amazonensis
			18	22
		LTB0016	0.278	0.373333
		VE98MR	0.876667	0.76
		VE2000MM	0.64	0.893333
	SE	LTB0016	0.0397157	0.0868588
		VE98MR	0.127192	0.072111
		VE2000MM	0.12741	0.107445

## Sheet: ISa
	Reference (LTB0016) Selectivity index amastigote (ISa)							Comparison with L. amazonensis
		GI50		CC50	ISa					18	22
		LTB0016		MØJ774	LTB0016			ISa	LTB0016	172.986	163.741
	18	0.278		48.09	172.986				VE98MR	54.8555	80.4342
	22	0.373333		61.13	163.741				VE2000MM	75.1406	68.4291
	Patients Selectivity index amastigotes (Isa)
		GI50		CC50	ISa
		VE98MR	VE2000MM	MØJ774	VE98MR	VE2000MM
	18	0.876667	0.64	48.09	54.8555	75.1406
	22	0.76	0.893333	61.13	80.4342	68.4291
